# Supplementary material for: Targeted RNAi of BIRC5/Survivin Using Antibody-Conjugated Poly(Propylene Imine)-Based Polyplexes Inhibits Growth of PSCA-Positive Tumors
Source: Pharmaceutics. 2021 May 8;13(5):676. doi: 10.3390/pharmaceutics13050676 (PMC8151203; doi:10.3390/pharmaceutics13050676)
Supplement: Supplementary file 1 [file pharmaceutics-13-00676-s001.zip]

Archive with 1 entries (1 files):
- pharmaceutics-1203062-supplementary.pdf
